# Supplementary material for: DNA from Slow-Growing Mycobacteria in Culture Negative Sputa Reveal Common Exposure to Mycobacteria
Source: Biology (Basel). 2026 Mar 30;15(7):553. doi: 10.3390/biology15070553 (PMC13071967; doi:10.3390/biology15070553)
Supplement: Supplementary file 1 [file biology-15-00553-s001.zip]

Archive with 1 entries (1 files):
- biology-4190740-supplementary.pdf
